# Supplementary material for: Integrative Bioinformatics Analysis of hsa-miR-21 in Breast Cancer Reveals a Prognostic Hub-Gene Signature
Source: Int J Mol Sci. 2026 Jan 15;27(2):865. doi: 10.3390/ijms27020865 (PMC12841244; doi:10.3390/ijms27020865)
Supplement: Supplementary file 1 [file ijms-27-00865-s001.zip]

Archive with 1 entries (1 files):
- ijms-3943752-supplementary.pdf
